# Supplementary material for: Enzymatic Deastringent Fruit Powder of Sea Buckthorn (Hippophae rhamnoides L.): Preparation, Antioxidant Activity Investigation and Metabolomics Analysis
Source: Foods. 2026 Jun 21;15(12):2240. doi: 10.3390/foods15122240 (PMC13298325; doi:10.3390/foods15122240)
Supplement: Supplementary file 1 [file foods-15-02240-s001.zip]

Archive with 1 entries (1 files):
- foods-4342590-supplementary.pdf
